# Supplementary material for: The Sensory-Directed Elucidation of the Key Tastants and Odorants in Sourdough Bread Crumb
Source: Foods. 2022 Aug 4;11(15):2325. doi: 10.3390/foods11152325 (PMC9368349; doi:10.3390/foods11152325)
Supplement: Supplementary file 1 [file foods-11-02325-s001.zip]

Archive with 1 entries (1 files):
- foods-1812906-supplementary.pdf
